# Supplementary material for: Banked Primary Progenitor Cells for Allogeneic Intervertebral Disc (IVD) Therapy: Preclinical Qualification and Functional Optimization within a Cell Spheroid Formulation Process
Source: Pharmaceutics. 2024 Sep 29;16(10):1274. doi: 10.3390/pharmaceutics16101274 (PMC11510186; doi:10.3390/pharmaceutics16101274)
Supplement: Supplementary file 1 [file pharmaceutics-16-01274-s001.zip]

Archive with 1 entries (1 files):
- pharmaceutics-3216135-supplementary.pdf
